# Supplementary material for: Gut microbiota predicts body fat change following a low-energy diet: a PREVIEW intervention study
Source: Genome Med. 2022 May 23;14:54. doi: 10.1186/s13073-022-01053-7 (PMC9125896; doi:10.1186/s13073-022-01053-7)
Supplement: Supplementary file 2 — Additional file 2. Two supporting tables (Table S1-S2) of lists of input predictors for body fat change in random forest regression ranked by feature importance. A table caption for each table is given within the file. [file 13073_2022_1053_MOESM2_ESM.xlsx]

## Sheet: Table S1
Additional file 2: Table S1
Unadjusted model
Feature	MeanMSE	t1%IncMSE	t2%IncMSE	t3%IncMSE	t4%IncMSE	t5%IncMSE	t6%IncMSE	t7%IncMSE	t8%IncMSE	t9%IncMSE	t10%IncMSE
Firmicutes_Erysipelotrichia_Erysipelotrichales_Erysipelotrichaceae_Erysipelotrichaceae.UCG.003	0.0206418	0.00729088	0.00795169	0.0637447	0.0119832	0.0184535	0.0145262	0.00950195	0.0152461	0.0456887	0.0120316
Firmicutes_Clostridia_Clostridiales_Ruminococcaceae_Subdoligranulum	0.0166174	0.0100381	0.01222	0.029623	0.0121807	0.0261947	0.0133569	0.00774553	0.0130697	0.0313589	0.0103861
Firmicutes_Clostridia_Clostridiales_Ruminococcaceae_Intestinimonas	0.0133158	0.00780909	0.00662513	0.00610032	0.0103989	0.0271039	0.0106304	0.0118161	0.0262273	0.0101288	0.0163184
Actinobacteria_Coriobacteriia_Coriobacteriales_Eggerthellaceae_Eggerthella	0.0101468	0.00553665	0.0121799	0.00530902	0.00441289	0.0308399	0.00812007	0.0101977	0.011786	0.000960862	0.012125
Firmicutes_Clostridia_Clostridiales_Clostridiaceae.1_Clostridium.sensu.stricto.1	0.0101276	0.00198687	0.013184	0.0401739	0.00470444	0.00528779	0.00812614	0.00280761	0.00990036	0.0106684	0.00443618
Firmicutes_Clostridia_Clostridiales_Lachnospiraceae_Eubacterium.hallii.group	0.00990431	0.00826197	0.0154597	0.00948124	0.00836407	0.0165465	0.00943405	0.00645318	0.0113597	0.00349218	0.0101904
Firmicutes_Clostridia_Clostridiales_Ruminococcaceae_Flavonifractor	0.00935691	0.00794938	0.00291814	0.00413134	0.0108342	0.0219645	0.00549703	0.0123237	0.0136384	0.00573264	0.00857973
Firmicutes_Clostridia_Clostridiales_Lachnospiraceae_Lachnospiraceae.ND3007.group	0.00920808	0.0073914	0.0165523	0.00972153	0.0105249	0.00857346	0.0128258	0.00519405	0.0144825	0.00202424	0.00479053
Firmicutes_Clostridia_Clostridiales_Lachnospiraceae_Lachnoclostridium	0.00750917	0.00577151	0.0124632	0.013041	0.00859475	0.011431	0.00340274	0.00441655	0.00376518	0.00552573	0.00667992
Shannon	0.0074041	0.00572985	0.00723884	0.00194788	0.00886131	0.00988574	0.00948845	0.0106631	0.0137003	0.00204573	0.00447986
Firmicutes_Erysipelotrichia_Erysipelotrichales_Erysipelotrichaceae_Holdemania	0.00735993	0.00735629	0.00800095	0.0114435	0.0100596	0.00483386	0.00356659	0.00529448	0.00484745	0.0100619	0.00813471
Firmicutes_Clostridia_Clostridiales_Lachnospiraceae_Eubacterium.ventriosum.group	0.0068778	0.00191713	0.0103201	0.00999271	0.00461352	0.00803426	0.00413175	0.00715047	0.00668513	0.00856737	0.00736557
Firmicutes_Clostridia_Clostridiales_Ruminococcaceae_Ruminococcus.1	0.00671186	0.00612767	0.00698918	0.00259267	0.00688064	0.00726092	0.0149257	0.00859027	0.00566475	0.00420519	0.0038816
Firmicutes_Clostridia_Clostridiales_Defluviitaleaceae_Defluviitaleaceae.UCG.011	0.00551665	0.00508663	0.00843368	0.00730933	0.00431525	0.00544076	0.00544991	0.00745168	0.00655564	0.00297365	0.00214997
Firmicutes_Clostridia_Clostridiales_Ruminococcaceae_Ruminococcaceae.UCG.004	0.00547174	0.00355749	0.00524579	0.000575574	0.00430736	0.00873521	0.00694976	0.00891966	0.00450979	0.00172082	0.010196
Firmicutes_Clostridia_Clostridiales_Peptostreptococcaceae_unclassified	0.0054547	0.00651504	0.011879	0.00659567	0.00520331	0.0100406	0.00114493	0.00342101	0.00129093	0.00116163	0.0072949
Firmicutes_Clostridia_Clostridiales_Ruminococcaceae_Anaerotruncus	0.00509696	0.00279159	0.00237118	0.00290417	0.00265385	0.00796974	0.003554	0.00921426	0.00355376	0.0092378	0.00671926
Firmicutes_Erysipelotrichia_Erysipelotrichales_Erysipelotrichaceae_Turicibacter	0.00476146	0.00341715	0.00636699	0.00241692	0.00293285	0.00184914	0.00453383	0.00533297	0.00514436	0.012087	0.0035334
Proteobacteria_Alphaproteobacteria_Sphingomonadales_Sphingomonadaceae_unclassified	0.00471797	0.00741143	0.0138783	0.00375333	0.00634119	0.00187101	0.00146385	0.00348717	0.00129321	0.00251169	0.00516848
Firmicutes_Bacilli_Lactobacillales_Carnobacteriaceae_Granulicatella	0.00457768	0.00580834	0.00452682	0.000841842	0.00518919	0.00889602	0.00445621	0.00535459	0.00439981	0.000922717	0.00538131
Actinobacteria_Coriobacteriia_Coriobacteriales_Eggerthellaceae_uncultured	0.00425911	0.00322158	0.00182995	0.00289493	0.0027823	0.00308488	0.0064592	0.00451575	0.00532795	0.00491888	0.00755569
Firmicutes_Clostridia_Clostridiales_Lachnospiraceae_Lachnospiraceae.UCG.010	0.00418477	0.00168262	0.00426339	0.000251087	0.00430197	0.00344202	0.0126214	0.00624095	0.00097999	0.000787282	0.00727701
Firmicutes_Clostridia_Clostridiales_Christensenellaceae_uncultured	0.00410568	0.00564872	0.00424336	0.0051174	0.00504011	0.00362552	0.00230271	0.00593712	0.00315769	0.00345052	0.00253365
Bacteroidetes_Bacteroidia_Bacteroidales_Barnesiellaceae_Barnesiella	0.00395681	0.00140775	0.00877958	0.0029593	0.00161543	0.00359666	0.00562891	0.00317076	0.0048599	0.000977402	0.00657237
Richness	0.00387878	0.00202627	0.00510822	0.00204969	0.00265784	0.0108687	0.00153569	0.00481275	0.00366422	0.000901429	0.00516301
Firmicutes_Clostridia_Clostridiales_Lachnospiraceae_Blautia	0.00375731	0.00460961	0.007647	0.0029123	0.00352995	0.00543604	0.00111779	0.00344941	0.00644161	-5.51003e-05	0.00248447
Firmicutes_Clostridia_Clostridiales_Family.XIII_Eubacterium.brachy.group	0.00372471	0.00566529	0.00613208	0.00524776	0.00478033	0.00330015	0.00366987	0.00429096	-0.000126611	0.00111214	0.00317517
Proteobacteria_Gammaproteobacteria_Betaproteobacteriales_Burkholderiaceae_Achromobacter	0.00365592	0.00341965	0.00301937	0.00467483	0.00445458	0.00210527	0.00196952	0.00229488	0.00465251	0.0054814	0.00448719
Firmicutes_Clostridia_Clostridiales_Ruminococcaceae_Ruminococcaceae.NK4A214.group	0.00361495	0.00256662	0.00255587	0.00493386	0.00208201	0.00380589	0.00400047	0.0030375	0.00547749	0.00476948	0.00292034
Firmicutes_Clostridia_Clostridiales_Ruminococcaceae_Ruminococcaceae.UCG.003	0.00352397	0.00427342	0.00442974	0.00287343	0.00483805	0.0046551	0.00613339	0.00236859	0.000953822	0.00199175	0.00272239
Firmicutes_Clostridia_Clostridiales_Peptococcaceae_uncultured	0.00334258	0.0042044	0.00190309	0.00180653	0.0029125	0.00135382	0.00373779	0.00674074	0.00466533	0.00151999	0.00458162
Actinobacteria_Coriobacteriia_Coriobacteriales_Eggerthellaceae_Gordonibacter	0.00331152	0.0029318	0.00193679	-0.000470221	0.00308409	0.0068508	0.0053069	0.0025567	0.00291882	0.00355967	0.00443986
Proteobacteria_Gammaproteobacteria_Pseudomonadales_Pseudomonadaceae_Pseudomonas	0.00319851	0.00184191	0.00239332	0.00391096	0.00210743	0.0021246	0.00424279	0.00408755	0.00377021	0.00320228	0.00430405
Bacteroidetes_Bacteroidia_Bacteroidales_Tannerellaceae_Parabacteroides	0.00319816	0.00416012	0.00269373	0.000837794	0.00540922	0.00215114	0.00314487	0.00273565	0.00594949	0.00110404	0.00379561
Verrucomicrobia_Verrucomicrobiae_Verrucomicrobiales_Akkermansiaceae_Akkermansia	0.00315506	0.0027676	0.00243113	-0.000831061	0.00516003	0.00223921	0.00991995	0.00561066	0.00186487	-0.000892818	0.00328101
Actinobacteria_Coriobacteriia_Coriobacteriales_Coriobacteriales.Incertae.Sedis_uncultured	0.00315444	0.00488898	0.00478054	0.00368197	0.0027917	0.0043101	0.00149165	0.00453622	0.00146459	0.000388334	0.00321033
Firmicutes_Clostridia_Clostridiales_Ruminococcaceae_UBA1819	0.0031406	0.00580555	0.00461506	0.00393413	0.00181666	0.00229792	9.71617e-05	0.00114102	0.00639434	0.00108727	0.00421693
Actinobacteria_Actinobacteria_Micrococcales_Micrococcaceae_Rothia	0.00295255	0.00330152	0.00214878	0.000434414	0.00391648	0.00453072	0.00224905	0.00276868	0.00279473	0.00230541	0.00507569
Firmicutes_Clostridia_Clostridiales_unclassified_unclassified	0.00294745	0.00226113	0.00253939	0.0036293	0.00312813	0.00381216	0.00233466	0.00140315	0.0043426	0.0027635	0.00326044
Firmicutes_Bacilli_Lactobacillales_Streptococcaceae_Lactococcus	0.00261056	0.00307009	0.00379488	0.00302363	0.00157386	0.000757393	0.00191535	0.00151716	0.00316677	0.00297921	0.00430724
Firmicutes_Clostridia_Clostridiales_Ruminococcaceae_Oscillospira	0.00255937	0.00446866	0.00224706	0.00236944	0.00294732	0.00161156	0.00135769	0.00356465	0.00219565	0.00186371	0.00296792
Firmicutes_Clostridia_Clostridiales_Ruminococcaceae_Eubacterium.coprostanoligenes.group	0.00248336	0.0015628	0.00214976	0.00144356	0.00167722	0.00347168	0.00354299	0.00297899	0.00394632	0.000858264	0.00320201
Firmicutes_Erysipelotrichia_Erysipelotrichales_Erysipelotrichaceae_Erysipelatoclostridium	0.00234537	0.0014482	0.00115599	0.000521986	0.00014105	0.00313091	0.00444832	0.0081124	-0.000285509	0.00129368	0.00348669
Patescibacteria_Saccharimonadia_Saccharimonadales_Saccharimonadaceae_unclassified	0.00226208	0.00363977	0.00696144	0.00114735	0.00117055	0.00131633	0.00149236	0.00289155	0.00215687	0.000732233	0.00111236
Firmicutes_Negativicutes_Selenomonadales_Veillonellaceae_Dialister	0.00225493	0.00236095	0.00366532	0.0021092	0.00163616	0.00231047	0.00187203	0.00296625	0.00051203	0.00265928	0.00245765
Firmicutes_Clostridia_Clostridiales_Ruminococcaceae_Faecalibacterium	0.00220618	0.00129238	0.00198191	0.000178965	0.0049026	0.00108089	0.00245171	0.00145725	0.00665063	-0.000543062	0.0026085
Firmicutes_Clostridia_Clostridiales_Ruminococcaceae_unclassified	0.00220138	0.00357996	0.00485876	-0.000313867	0.00353007	0.00156628	0.00390357	0.00112627	0.00107003	0.0018454	0.00084727
Proteobacteria_Deltaproteobacteria_Desulfovibrionales_Desulfovibrionaceae_Bilophila	0.00219948	0.00272875	0.006544	0.000746451	0.00372972	0.000967657	0.00174546	0.000909492	0.00028391	0.00163397	0.0027054
Firmicutes_Clostridia_Clostridiales_Lachnospiraceae_Lachnospira	0.00202387	0.00506163	0.0051593	0.00135043	0.000901787	0.00013006	-0.000393356	0.00138745	-8.41818e-05	0.00117174	0.00555385
Firmicutes_Clostridia_Clostridiales_Ruminococcaceae_Ruminococcaceae.UCG.002	0.00186429	0.00118544	0.00306768	0.00145983	0.00270979	0.00268098	0.0012177	0.0038658	-0.000772374	0.00275423	0.000473822
Firmicutes_Clostridia_Clostridiales_Ruminococcaceae_Papillibacter	0.00182351	0.001916	0.00117835	0.000263946	0.00151317	0.000229243	0.00305947	0.00267469	0.00359082	0.00144914	0.00236024
Firmicutes_Clostridia_Clostridiales_Ruminococcaceae_Ruminococcaceae.UCG.014	0.00177855	0.0035422	0.000180382	0.000627	0.00103496	0.00368925	0.00167443	0.00322286	0.00142121	0.000684239	0.00170896
Bacteroidetes_Bacteroidia_Bacteroidales_Rikenellaceae_Alistipes	0.00173201	0.00256579	0.00347226	0.0020624	0.00206104	-8.0418e-05	0.00104232	0.000414413	0.00216699	0.00258484	0.00103049
Firmicutes_Clostridia_Clostridiales_Ruminococcaceae_Candidatus.Soleaferrea	0.00170998	0.00357379	0.00439736	0.00023431	0.00335905	0.000815686	0.000519595	0.000467763	0.000842305	0.000817845	0.00207206
Firmicutes_Clostridia_Clostridiales_Ruminococcaceae_uncultured	0.00170718	0.00211193	0.000964972	0.00120775	0.00294351	0.00136449	0.00141221	0.00324207	0.00153441	-0.000263076	0.00255355
Proteobacteria_Gammaproteobacteria_Oceanospirillales_Halomonadaceae_Halomonas	0.0016702	0.00258145	0.00292924	0.000366135	0.00376159	0.00101338	0.000167088	0.000301651	0.0015055	0.00260974	0.00146622
Bacteroidetes_Bacteroidia_Bacteroidales_Marinifilaceae_Odoribacter	0.00161402	0.00155665	0.00291087	0.00233778	0.00418544	-0.00177349	0.00092359	0.00154909	0.00206038	0.0017938	0.000596105
Firmicutes_Clostridia_Clostridiales_Ruminococcaceae_Ruminococcaceae.UCG.005	0.00141763	0.00206666	0.00195861	-0.00010518	0.000201564	0.00155694	0.00158507	0.00269392	0.00143134	0.00196975	0.00081766
Firmicutes_Clostridia_Clostridiales_Ruminococcaceae_Ruminiclostridium.9	0.00129501	-0.00059243	0.000968097	0.00122529	0.00051605	0.00218144	0.0038063	0.00216917	-0.000242385	0.00204672	0.000871865
Firmicutes_Clostridia_Clostridiales_Family.XIII_unclassified	0.00123401	0.00221837	0.0021035	-0.000367145	-0.00219307	0.00211582	0.00308101	0.00186781	0.00114607	0.000729926	0.00163782
Firmicutes_Clostridia_Clostridiales_Ruminococcaceae_Caproiciproducens	0.00118814	0.000282038	-0.000547587	0.00220361	-0.00143915	0.0023183	0.00239873	0.0023851	0.00101858	0.00197749	0.00128427
Actinobacteria_Actinobacteria_Bifidobacteriales_Bifidobacteriaceae_Bifidobacterium	0.00118362	0.000354005	0.000984401	0.00086526	0.00159774	0.000470556	0.00240836	0.00141849	0.000779443	-0.000132963	0.00309095
Firmicutes_Clostridia_Clostridiales_Ruminococcaceae_Ruminiclostridium	0.00115289	0.00119872	0.00149002	0.00150504	-0.000990309	0.000619773	0.00157508	0.00157646	0.00228481	0.00082617	0.00144314
Firmicutes_Clostridia_Clostridiales_Lachnospiraceae_unclassified	0.00115208	0.0013833	0.00266316	0.00100432	0.0019134	0.00179828	0.000291163	0.00149107	-5.67194e-05	3.14015e-05	0.00100139
Bacteroidetes_Bacteroidia_Bacteroidales_Bacteroidaceae_Bacteroides	0.000994127	0.00371057	0.00060886	-0.000512728	0.00168309	0.000992313	0.000545696	0.00186712	0.00228156	-0.000908232	-0.00032698
Firmicutes_Negativicutes_Selenomonadales_Veillonellaceae_Veillonella	0.000922329	0.000500541	0.000151195	-0.0017434	0.000637962	0.00130819	0.00248486	0.00124353	0.00133775	0.000926689	0.00237597
Actinobacteria_Coriobacteriia_Coriobacteriales_Coriobacteriaceae_Collinsella	0.000831354	0.000106389	0.000949004	-0.000144518	0.00161518	0.00150323	-0.000771039	0.000996769	0.00136973	0.00120692	0.00148187
Firmicutes_Negativicutes_Selenomonadales_Acidaminococcaceae_Phascolarctobacterium	0.000764324	0.00139885	0.00280332	-0.000261878	-0.00132247	0.000344786	-0.00110415	0.00041493	0.00136249	0.0021909	0.00181646
Firmicutes_Clostridia_Clostridiales_Ruminococcaceae_Ruminococcaceae.UCG.013	0.000699911	0.00187169	0.000131425	0.000105698	0.00197588	-3.41973e-05	0.000132734	0.0011396	0.00147826	0.000115951	8.20799e-05
Firmicutes_Clostridia_Clostridiales_Lachnospiraceae_Lachnospiraceae.FCS020.group	0.000594675	0.000589363	-0.000196865	-0.000659205	-0.00156768	0.000778831	0.00191473	0.00087949	4.94007e-05	0.000926323	0.00323236
Firmicutes_Clostridia_Clostridiales_Lachnospiraceae_Dorea	0.000549947	0.00174543	0.00112968	0.000334908	0.000990134	0.000362062	4.71942e-05	0.000153689	-2.0724e-05	0.00137873	-0.000621636
Firmicutes_Clostridia_Clostridiales_Lachnospiraceae_Pseudobutyrivibrio	0.000517966	-0.00106681	-0.000486805	0.00182906	-0.00027272	0.00160953	0.00155231	0.000628442	7.50545e-05	-0.000618358	0.00192995
Proteobacteria_Gammaproteobacteria_Enterobacteriales_Enterobacteriaceae_Escherichia.Shigella	0.000495951	-0.000447717	0.00144417	0.00388083	-0.000123985	-0.00179165	-0.0012441	0.000169517	-0.000387373	0.00376698	-0.00030715
Firmicutes_Clostridia_Clostridiales_Ruminococcaceae_Ruminiclostridium.6	0.000484546	0.00243359	0.0013139	-0.000330589	0.000913983	0.00115725	-0.00116002	0.000429038	0.000453591	-0.000170621	-0.000194657
Firmicutes_Clostridia_Clostridiales_Ruminococcaceae_Butyricicoccus	0.000277321	0.000480661	-0.000858284	0.00235194	0.00105896	-0.000843653	0.000239136	0.000380073	-0.000659818	0.00101824	-0.00039405
Firmicutes_Clostridia_Clostridiales_Ruminococcaceae_Ruminiclostridium.5	0.000274896	0.000696045	-0.000522351	0.00173059	0.000197695	-0.0016817	-0.000580221	-8.91882e-05	0.000532812	0.00148389	0.000981392
Firmicutes_Clostridia_Clostridiales_Ruminococcaceae_DTU089	0.000190369	0.00125552	-0.00133316	-0.000419273	0.000112483	0.000123572	-0.000449333	-0.00127018	0.000424797	0.00206541	0.00139385
Firmicutes_Clostridia_Clostridiales_Christensenellaceae_Christensenellaceae.R.7.group	7.50053e-05	-0.00147829	4.74326e-05	0.000365891	4.83425e-05	-5.55992e-05	0.000800091	0.00010203	-0.000300138	0.000382221	0.000838069
Actinobacteria_Coriobacteriia_Coriobacteriales_Eggerthellaceae_unclassified	-9.74787e-06	-0.00106314	0.000283183	-0.000477333	0.000313664	0.000426665	9.63103e-05	-1.26079e-06	0.000792727	-0.000370609	-9.76877e-05
Firmicutes_Clostridia_Clostridiales_Family.XIII_Family.XIII.AD3011.group	-0.000192649	-0.000884591	-0.00210824	-0.000294073	0.00116657	0.000231117	-0.0025524	0.000341719	-0.000294254	0.00196429	0.000503368
Firmicutes_Bacilli_Lactobacillales_Streptococcaceae_Streptococcus	-0.000252256	-0.000397451	-0.00154169	-0.00083288	-0.00243927	0.00590423	-0.00191984	0.00261758	-0.00180569	-0.00353881	0.00143125
Firmicutes_Clostridia_Clostridiales_Family.XIII_Family.XIII.UCG.001	-0.000869784	-0.0019642	-0.00283655	0.000248043	-0.0021648	-0.000437492	0.000272348	0.000104848	0.000122608	-0.000696868	-0.00134578

## Sheet: Table S2
Additional file 2: Table S2
Adjusted model
Feature	MeanMSE	t1%IncMSE	t2%IncMSE	t3%IncMSE	t4%IncMSE	t5%IncMSE	t6%IncMSE	t7%IncMSE	t8%IncMSE	t9%IncMSE	t10%IncMSE
Gender	0.051701	0.0324544	0.0183105	0.0640709	0.0755608	0.0545752	0.0475135	0.0426086	0.101017	0.0244261	0.0564722
Firmicutes_Erysipelotrichia_Erysipelotrichales_Erysipelotrichaceae_Erysipelotrichaceae.UCG.003	0.0235124	0.0145156	0.0114611	0.0494586	0.016618	0.0217716	0.0176216	0.0132118	0.0215809	0.0485059	0.0203794
Firmicutes_Clostridia_Clostridiales_Ruminococcaceae_Subdoligranulum	0.0220461	0.016943	0.0125546	0.0260536	0.0283968	0.0349411	0.018514	0.0184863	0.0144746	0.0297467	0.0203505
Firmicutes_Clostridia_Clostridiales_Ruminococcaceae_Flavonifractor	0.0175937	0.00830797	0.00751004	0.00372759	0.0168509	0.0254951	0.0143141	0.0350818	0.0368064	0.00997431	0.0178689
Actinobacteria_Coriobacteriia_Coriobacteriales_Eggerthellaceae_Eggerthella	0.0122193	0.00851664	0.00824519	0.00355388	0.00799943	0.0291787	0.0120523	0.0123433	0.0122424	0.00179409	0.0262674
Firmicutes_Clostridia_Clostridiales_Lachnospiraceae_Eubacterium.hallii.group	0.0118295	0.00608469	0.00433425	0.0487329	0.0121248	0.00386124	0.0148293	0.00233464	0.0133631	0.0085254	0.00410511
Shannon	0.0115844	0.00987181	0.0100112	0.00343264	0.0189876	0.0148939	0.0105864	0.0217026	0.0209548	0.0030821	0.00232114
Firmicutes_Clostridia_Clostridiales_Clostridiaceae.1_Clostridium.sensu.stricto.1	0.0104758	0.00877553	0.00591444	0.0033226	0.0109351	0.0200297	0.00397192	0.0286253	0.0113327	0.00221715	0.00963306
Firmicutes_Clostridia_Clostridiales_Lachnospiraceae_Lachnospiraceae.ND3007.group	0.00992561	0.00605939	0.0169724	0.00933569	0.0120571	0.0130277	0.0115993	0.00285606	0.0172646	0.00263539	0.00744843
Firmicutes_Clostridia_Clostridiales_Lachnospiraceae_Lachnoclostridium	0.00951077	0.0114338	0.016607	0.00510238	0.00812191	0.01329	0.00695998	0.00598089	0.013716	0.00278841	0.0111073
Firmicutes_Clostridia_Clostridiales_Ruminococcaceae_Intestinimonas	0.00858324	0.00629293	0.0120368	0.0104086	0.00707914	0.011406	0.00810077	0.00324059	0.0115123	0.00440199	0.0113534
Firmicutes_Clostridia_Clostridiales_Ruminococcaceae_Ruminococcus.1	0.00797138	0.00563614	0.0145492	0.0111665	0.0122156	0.00329428	0.00265352	0.00281899	0.00349291	0.0114408	0.0124459
Firmicutes_Clostridia_Clostridiales_Peptostreptococcaceae_unclassified	0.0076065	0.00809976	0.0058637	0.00217809	0.0117378	0.00640229	0.0192151	0.00868737	0.00368617	0.0050091	0.00518561
Firmicutes_Erysipelotrichia_Erysipelotrichales_Erysipelotrichaceae_Holdemania	0.00628044	0.00681391	0.0113196	0.0106292	0.00608205	0.00745501	0.00157951	0.0055795	0.00160896	0.00378961	0.00794704
Firmicutes_Clostridia_Clostridiales_Defluviitaleaceae_Defluviitaleaceae.UCG.011	0.00621236	0.0077558	0.00666079	0.00888892	0.00327215	0.00853096	0.0059733	0.0042589	0.00864444	0.00515297	0.00298536
Firmicutes_Clostridia_Clostridiales_Ruminococcaceae_Ruminococcaceae.UCG.004	0.00549043	-0.000279141	0.00538015	0.000737021	0.00583151	0.0111894	0.00498569	0.00416078	0.00521339	0.0017542	0.0159313
Firmicutes_Clostridia_Clostridiales_Lachnospiraceae_Eubacterium.ventriosum.group	0.00474845	0.00370796	0.00591229	0.00560009	0.00263238	0.0050111	0.00345005	0.00535081	0.00584199	0.00810039	0.00187742
Richness	0.00452277	0.00279786	0.00441954	0.00239493	0.00324053	0.00933384	0.00259799	0.00905944	0.00594577	0.00271306	0.00272473
Firmicutes_Clostridia_Clostridiales_Ruminococcaceae_Ruminococcaceae.UCG.003	0.0044017	0.00417593	0.00591761	0.00409808	0.0088897	0.00690145	0.00775662	0.00280076	-0.00208288	0.00401153	0.00154814
Firmicutes_Clostridia_Clostridiales_Ruminococcaceae_Anaerotruncus	0.00439985	0.00470545	0.00379145	0.00459614	0.00223974	0.00554384	0.00355705	0.00343763	0.00408878	0.00552246	0.00651598
Firmicutes_Clostridia_Clostridiales_Ruminococcaceae_Ruminococcaceae.NK4A214.group	0.0043201	0.00140573	0.00375726	0.00411902	0.00457509	0.0074122	0.00467964	0.00264681	0.00587912	0.00501413	0.00371203
Firmicutes_Erysipelotrichia_Erysipelotrichales_Erysipelotrichaceae_Turicibacter	0.00404635	0.00390887	0.0040819	0.00345611	0.00397638	0.00206166	0.00343902	0.00176368	0.00234887	0.011802	0.00362503
Actinobacteria_Coriobacteriia_Coriobacteriales_Eggerthellaceae_uncultured	0.00377224	0.00184207	0.00177338	0.00235297	0.00463878	0.00262328	0.00511532	0.00445366	0.00436469	0.00464317	0.00591512
Bacteroidetes_Bacteroidia_Bacteroidales_Barnesiellaceae_Barnesiella	0.00357861	0.00149442	0.00797665	0.00316549	0.00251755	0.00128827	0.00454457	0.00105619	0.00381351	0.00239265	0.00753677
Proteobacteria_Gammaproteobacteria_Pseudomonadales_Pseudomonadaceae_Pseudomonas	0.00350989	0.00313757	0.00316077	0.00254995	0.00499228	0.00295218	0.00344694	0.00365822	0.00326835	0.00328829	0.00464433
Firmicutes_Bacilli_Lactobacillales_Carnobacteriaceae_Granulicatella	0.00315185	0.00264641	0.00592079	0.00111717	0.000946033	0.00518075	0.0051658	0.00436614	0.00280401	0.00125854	0.00211283
Proteobacteria_Gammaproteobacteria_Betaproteobacteriales_Burkholderiaceae_Achromobacter	0.00304648	0.0023845	0.00353549	0.00526707	0.00380159	0.001605	0.00233324	0.00232024	0.0017608	0.00373373	0.00372312
Firmicutes_Clostridia_Clostridiales_Family.XIII_Eubacterium.brachy.group	0.00303389	0.00292924	0.00611818	0.00538915	0.00162718	0.00274511	0.000818032	0.00231323	0.000718472	0.00198654	0.00569379
Firmicutes_Clostridia_Clostridiales_Christensenellaceae_uncultured	0.00294016	0.00147823	0.00463843	0.00421075	0.000307457	0.000912766	0.00364315	0.00494296	0.0042683	0.0014546	0.00354501
Firmicutes_Clostridia_Clostridiales_unclassified_unclassified	0.00286215	0.0023652	0.00150573	0.00300464	0.00518192	0.00333074	0.00260233	0.00111229	0.00500677	0.0031552	0.00135669
Proteobacteria_Alphaproteobacteria_Sphingomonadales_Sphingomonadaceae_unclassified	0.0027154	0.000948965	0.0110412	0.000322435	0.00474189	0.00256024	0.00165564	0.000240726	-0.00065745	0.00309901	0.00320134
Bacteroidetes_Bacteroidia_Bacteroidales_Tannerellaceae_Parabacteroides	0.00250814	0.00333857	0.00277048	0.00027127	0.00545044	0.00102844	0.00422252	0.00153257	0.00374759	0.00129581	0.00142367
Actinobacteria_Coriobacteriia_Coriobacteriales_Eggerthellaceae_Gordonibacter	0.00249512	0.00215907	0.00354339	0.000620642	-0.00163183	0.0039172	0.00266004	0.00186384	0.000910149	0.00452208	0.00638659
Verrucomicrobia_Verrucomicrobiae_Verrucomicrobiales_Akkermansiaceae_Akkermansia	0.00240692	0.000491772	0.000166566	0.00265158	0.00365355	0.00282118	0.0073214	0.00107608	0.00144566	0.00217048	0.00227089
Firmicutes_Erysipelotrichia_Erysipelotrichales_Erysipelotrichaceae_Erysipelatoclostridium	0.00239274	-0.00247504	0.000322837	0.000652523	-0.000309719	0.00392883	0.00500235	0.0160124	-0.00035178	-0.00158418	0.00272912
Firmicutes_Clostridia_Clostridiales_Ruminococcaceae_UBA1819	0.00233468	0.00388517	0.00449239	0.00140701	0.00199005	0.00160777	0.00203231	0.000790425	0.00533221	0.00111771	0.000691759
Firmicutes_Clostridia_Clostridiales_Lachnospiraceae_Lachnospiraceae.UCG.010	0.00226754	-0.000142646	0.00264776	-7.80802e-05	0.00138187	0.00188347	0.00656359	0.00287374	0.00241254	0.00104007	0.00409312
Actinobacteria_Coriobacteriia_Coriobacteriales_Coriobacteriales.Incertae.Sedis_uncultured	0.00223947	0.00125852	0.0045321	0.000296559	0.0018632	0.0031699	0.00174315	0.00334045	0.00219228	0.000166809	0.00383175
Firmicutes_Clostridia_Clostridiales_Ruminococcaceae_Candidatus.Soleaferrea	0.00202622	0.00452365	0.00597684	0.0016143	0.00164818	0.00155616	-9.42835e-05	0.00326406	-4.98193e-05	0.00118916	0.000633946
Firmicutes_Bacilli_Lactobacillales_Streptococcaceae_Lactococcus	0.00201496	0.00214931	0.00159128	0.00255636	0.000147177	0.00136959	0.00332997	0.00197058	0.00104051	0.00168085	0.00431398
Firmicutes_Clostridia_Clostridiales_Ruminococcaceae_Eubacterium.coprostanoligenes.group	0.00200965	0.00172148	0.00371422	0.00187123	-0.000565195	0.00390812	0.00151854	0.0016574	0.00329387	0.000705268	0.00227153
Firmicutes_Negativicutes_Selenomonadales_Veillonellaceae_Dialister	0.00191606	0.00131043	0.00167	0.00469973	0.00104722	0.000395619	0.00232877	0.0025962	0.00118441	0.00254926	0.00137895
Firmicutes_Clostridia_Clostridiales_Peptococcaceae_uncultured	0.00191253	0.00282939	0.00238635	0.000224221	0.00044168	0.00254517	0.00293965	0.000432622	0.00422982	0.00175754	0.00133885
Firmicutes_Clostridia_Clostridiales_Ruminococcaceae_Oscillospira	0.00184965	0.00229477	0.00424983	0.00117981	0.00189339	0.00120522	0.000259231	0.00179147	0.000831254	0.00322376	0.00156775
Firmicutes_Clostridia_Clostridiales_Lachnospiraceae_Blautia	0.00175637	0.00113555	0.00511198	0.00137953	0.00194317	0.00085888	8.86483e-05	0.00142291	0.00289287	0.000711281	0.00201884
Firmicutes_Clostridia_Clostridiales_Ruminococcaceae_Ruminococcaceae.UCG.005	0.00174143	0.00305097	0.00257085	0.000349358	0.00121363	0.00242277	0.00185458	0.00220962	0.00180616	0.00120058	0.000735739
Firmicutes_Clostridia_Clostridiales_Ruminococcaceae_Ruminococcaceae.UCG.002	0.0016888	0.00111071	0.00181144	0.000864518	0.000445048	0.00214652	0.00184594	0.00346358	0.00128927	0.00371014	0.000200856
Firmicutes_Clostridia_Clostridiales_Lachnospiraceae_unclassified	0.00162404	-0.000501089	0.00306874	0.00118497	0.00159177	0.00185164	0.000742265	0.00169241	0.00374363	0.00116722	0.00169881
Actinobacteria_Actinobacteria_Micrococcales_Micrococcaceae_Rothia	0.00160075	-0.000240007	0.00244225	0.00114531	-0.00103919	0.00367708	0.00084659	0.00203707	0.00152053	0.00386706	0.00175082
Bacteroidetes_Bacteroidia_Bacteroidales_Marinifilaceae_Odoribacter	0.00157629	0.00147861	0.0016789	0.00526013	0.00203497	-0.0029432	0.00167249	0.000498572	-0.00116951	0.00443112	0.00282085
Firmicutes_Clostridia_Clostridiales_Lachnospiraceae_Lachnospira	0.00154373	0.00224607	0.00485584	0.00073818	0.00185488	0.00156319	0.000409762	0.00173363	-0.00101481	0.000881241	0.0021693
Proteobacteria_Deltaproteobacteria_Desulfovibrionales_Desulfovibrionaceae_Bilophila	0.00152819	0.00212642	0.00422811	-0.000862177	0.00389117	0.000835523	0.000617439	0.000617348	0.00182206	-0.000647667	0.00265366
Bacteroidetes_Bacteroidia_Bacteroidales_Rikenellaceae_Alistipes	0.00143215	0.00193006	0.00400693	0.00281145	0.000817733	7.02121e-05	0.000113689	0.000179946	0.00209528	0.00184907	0.000447119
Proteobacteria_Gammaproteobacteria_Oceanospirillales_Halomonadaceae_Halomonas	0.00131819	0.00131514	0.00179573	0.00176786	0.00184052	0.000697541	0.000214827	-0.00149898	0.00267518	0.00285249	0.00152159
Firmicutes_Clostridia_Clostridiales_Ruminococcaceae_unclassified	0.00126042	0.00186483	0.00337921	0.00123331	0.00190691	0.000283208	0.00211701	0.000226663	-0.000385878	0.00224629	-0.000267379
Firmicutes_Clostridia_Clostridiales_Ruminococcaceae_Caproiciproducens	0.00125374	-0.000163651	0.000754275	0.00266902	-0.000461508	0.00164199	0.000538203	0.00210302	0.00156728	0.0017945	0.00209426
Firmicutes_Clostridia_Clostridiales_Ruminococcaceae_Ruminococcaceae.UCG.014	0.00121708	-0.000157102	0.00211375	0.000437526	0.000808146	0.00282523	0.00113344	0.00120927	0.00167704	2.40018e-05	0.00209955
Patescibacteria_Saccharimonadia_Saccharimonadales_Saccharimonadaceae_unclassified	0.0011561	0.00043398	0.0061125	0.000943741	0.00144237	-0.000158892	0.00105804	0.00124365	-5.19277e-07	-0.000197415	0.000683574
Bacteroidetes_Bacteroidia_Bacteroidales_Bacteroidaceae_Bacteroides	0.00110451	0.00266402	0.00238174	-0.000254541	0.00268473	2.72077e-05	0.00140094	0.000270927	0.00285506	-7.60782e-05	-0.000908962
Firmicutes_Clostridia_Clostridiales_Ruminococcaceae_Ruminiclostridium.9	0.00101979	-0.00051127	0.000284107	-0.00078604	0.00201338	-0.000122325	0.00350081	0.0019955	-0.000553424	0.00344296	0.000934207
Firmicutes_Clostridia_Clostridiales_Ruminococcaceae_Faecalibacterium	0.000875715	0.00105085	-4.5681e-05	-0.000111743	0.00169757	0.000908778	0.00343071	9.43416e-05	0.00116657	-0.000479513	0.00104527
Firmicutes_Clostridia_Clostridiales_Ruminococcaceae_uncultured	0.000854353	0.00169657	0.00175467	0.000856779	0.00112069	0.00101143	-0.000201707	0.000663481	-0.00050008	0.000500608	0.0016411
Firmicutes_Clostridia_Clostridiales_Ruminococcaceae_Ruminococcaceae.UCG.013	0.00080392	0.00118132	0.000654579	0.00034355	0.00191678	0.00042281	0.00179844	0.00208765	7.71408e-05	-0.000107875	-0.0003352
Firmicutes_Clostridia_Clostridiales_Ruminococcaceae_Papillibacter	0.000803185	-0.00204239	-0.000578181	-3.19332e-05	0.00219545	0.00115444	0.00191572	0.000475397	0.00201959	0.00236055	0.000563209
Actinobacteria_Actinobacteria_Bifidobacteriales_Bifidobacteriaceae_Bifidobacterium	0.00076587	0.00108367	-0.000125824	0.000376061	0.00161354	0.000762709	0.00102689	0.0012864	0.00118353	0.000592839	-0.000141115
Firmicutes_Clostridia_Clostridiales_Ruminococcaceae_Ruminiclostridium	0.000746504	0.00023585	0.00320172	-0.00100757	-0.000121278	0.000933946	0.00125156	0.000444222	2.86164e-05	0.00212408	0.000373888
Firmicutes_Negativicutes_Selenomonadales_Acidaminococcaceae_Phascolarctobacterium	0.000649575	0.00176584	0.00158629	-0.000919586	0.000432545	-3.01403e-05	9.97071e-05	0.000685012	-0.00117885	0.00128731	0.00276763
Firmicutes_Clostridia_Clostridiales_Lachnospiraceae_Dorea	0.00062338	0.000673584	0.00173668	-0.000482613	0.00136709	0.00103582	-0.00049565	0.000650551	0.000222464	0.000895389	0.000630476
Firmicutes_Clostridia_Clostridiales_Lachnospiraceae_Pseudobutyrivibrio	0.000493259	0.000746201	0.0007307	-0.000481351	-0.000122394	0.0014578	0.000225554	0.00125905	0.00147309	0.000810694	-0.00116675
Firmicutes_Clostridia_Clostridiales_Ruminococcaceae_Butyricicoccus	0.000348679	8.34954e-05	0.00132007	0.00214106	0.00144125	0.000414531	-0.000500174	0.000403668	-0.00136415	0.000812653	-0.00126561
Firmicutes_Clostridia_Clostridiales_Ruminococcaceae_DTU089	0.000314162	0.000576355	-0.000284391	-6.46191e-06	0.000302918	-0.000185611	-6.12907e-05	0.000730518	-0.000117588	0.000713312	0.00147386
Firmicutes_Negativicutes_Selenomonadales_Veillonellaceae_Veillonella	0.000292767	0.0013217	-0.00119285	-0.00140776	0.000253274	0.00054222	0.00229269	-0.000753067	-0.000373507	0.00110174	0.00114323
Firmicutes_Clostridia_Clostridiales_Ruminococcaceae_Ruminiclostridium.6	0.000261619	0.00174221	0.00217915	-0.000131031	-0.000194423	0.000628548	-0.000671248	0.0001003	-0.000427849	-0.000855701	0.000246236
Firmicutes_Clostridia_Clostridiales_Christensenellaceae_Christensenellaceae.R.7.group	0.000219069	-0.0012904	0.00125448	0.000893749	0.00116309	-0.000237861	-0.000612853	7.36348e-05	0.000421747	-0.000251848	0.00077695
Proteobacteria_Gammaproteobacteria_Enterobacteriales_Enterobacteriaceae_Escherichia.Shigella	0.00021584	0.000128865	-6.32209e-05	0.00188857	-0.000595335	0.000359709	-0.00127035	-0.000902054	-0.000433036	0.002388	0.000657245
Firmicutes_Clostridia_Clostridiales_Family.XIII_unclassified	0.000160563	0.000986646	0.000626402	-0.00102492	0.000471776	3.37072e-05	0.0013894	0.000123357	0.000111819	-0.000660258	-0.000452299
Firmicutes_Clostridia_Clostridiales_Ruminococcaceae_Ruminiclostridium.5	9.39338e-05	0.00161643	-0.000874526	0.00156746	-1.22866e-05	-0.000683944	-0.000661486	0.000300766	-0.00179026	0.00152885	-5.16533e-05
Firmicutes_Clostridia_Clostridiales_Lachnospiraceae_Lachnospiraceae.FCS020.group	7.56277e-05	-0.000538158	7.95439e-05	0.00049964	0.000143687	0.000172308	0.000459959	-1.38546e-05	-0.000225004	0.000173214	4.94277e-06
Actinobacteria_Coriobacteriia_Coriobacteriales_Eggerthellaceae_unclassified	7.36849e-05	-0.000949413	0.000352925	-0.000211248	0.00153627	-0.000412653	-0.000294373	-0.000191883	0.000473244	0.00077743	-0.000343449
Firmicutes_Clostridia_Clostridiales_Family.XIII_Family.XIII.AD3011.group	-0.000115626	-0.000189483	4.36419e-06	9.07246e-05	-0.00143079	5.05239e-05	-0.000461976	-0.000987452	-0.000920379	-0.000292479	0.00298069
Actinobacteria_Coriobacteriia_Coriobacteriales_Coriobacteriaceae_Collinsella	-0.000120563	-6.07923e-05	-0.000166904	-0.000519873	-0.00064958	-9.99941e-05	0.000434008	-0.000522767	5.51657e-07	0.000598868	-0.000219147
Age	-0.000552512	-0.000571507	0.000702097	4.72676e-05	-0.00190043	-0.000783028	-0.000575822	-0.000264335	-0.00108278	-0.000240846	-0.000855731
Ethnicity	-7.56625e-05	-0.00105777	-0.000494651	-0.000964128	-0.00183727	0.00154398	-0.000138458	0.00118053	-0.00178218	-0.00268022	-0.00133607
Firmicutes_Bacilli_Lactobacillales_Streptococcaceae_Streptococcus	-0.000960739	-0.00154404	-0.0016914	-0.00197552	-0.00177411	0.00387098	0.000298905	0.00262539	-0.00248158	-0.00511959	-0.00181641
Firmicutes_Clostridia_Clostridiales_Family.XIII_Family.XIII.UCG.001	-0.00105525	-0.00244649	-0.00281047	-0.000148879	-0.00117698	-0.00075928	-0.000725016	0.000226523	-0.00124237	-0.000583651	-0.00088593
